# Supplementary material for: Changes in conditioned pain modulation using anti-Parkinson drugs in patients with Parkinson's disease
Source: eNeurologicalSci. 2025 Jul 14;40:100574. doi: 10.1016/j.ensci.2025.100574 (PMC12302181; doi:10.1016/j.ensci.2025.100574)
Supplement: Supplementary material 1 — EU Data-1: Age, sex, and medications used in patients with Parkinson's disease. [file mmc1.csv]

Group 1 pt no.	age	F/M	Drugs(mg)	Levodopa	Entacapone	Istradefylline	zonisamide	Pramipexole hydrochloride hydrate	Rotigotine	Selegiline hydrochloride	Amantadine hydrochloride	Trihexyphenidyl hydrochloride	Pergolide mesylate	Safinamide	Ropinirole hydrochloride	Opicapone	Rasagiline mesylate
G1-1	64	F		500							150	2		50	8
G1-2	68	F		450		40					150				48	25
G1-3	67	F		600	300		25	3	18
G1-4	62	M		450			25								8
G1-5	72	M		700		20			18
G1-6	54	M		500	300				9			1					1
G1-7	66	M		600						7.5					16
G1-8	48	M		450			300					6
G1-9	65	M		500			50								16	25	0.5
G1-10	69	F		400					27
G1-11	72	F		800										50
G1-12	55	M		600	400	20	100								40
G1-13	62	F		1050		20
G1-14	67	F		400			25			2.5			500�ʂ�
G1-15	64	F		500	50						50				6		1
G1-16	54	F		500		40		3						50	16
G1-17	64	M		1500		40	50				200					25	1
G1-18	58	F		400	300	20				5		2			56
G1-19	63	M		400	400				9
G1-20	56	F		150
G1-21	42	M		500		20		1.5			300	6			56	25
G1-22	55	M		350	300		25			5
Group 2 pt no.	age
G2-1	71	M		750	1000	20	25		13.5
G2-2	60	F		400		40					50
G2-3	69	M		600	600				9			2
G2-4	60	F		800											6
G2-5	67	F		400		40								100		25
G2-6	59	F		300							150						0.5
G2-7	66	M		400						5					32	25
G2-8	68	F		600					13.5		100			100		25
G2-9	52	M		100								6
G2-10	69	F		700					18						2
G2-11	68	F		500										50	16
G2-12	72	F		800	1100	40			13.5	2.5
G2-13	54	M		400							150				32		1
G2-14	67	M		800											24	25
G2-15	52	F		600	600										8		1
G2-16	65	M		700						5					32
G2-17	66	F		400										50		25
G2-18	44	M		500											8
