# Supplementary material for: Changes in conditioned pain modulation using anti-Parkinson drugs in patients with Parkinson's disease
Source: eNeurologicalSci. 2025 Jul 14;40:100574. doi: 10.1016/j.ensci.2025.100574 (PMC12302181; doi:10.1016/j.ensci.2025.100574)
Supplement: Supplementary material 2 — EU Data-2: Experimental parameters during off and on states of anti-Parkinson drugs. [file mmc2.csv]

	Drug off										Drug on
Group 1 pt no.	Body tem	Lt hand tem (before cold presuure)	Lt hand tem (after cold pressure)	Time to cold pain	Duration of dipping in cold water	H & Y	UPDRS3				Body tem	Lt hand tem (before cold presuure)	Lt hand tem (after cold pressure)	Time to cold pain	Duration of dipping in cold water	H & Y	UPDRS3
G1-1	36	31.5	24	7	35	3	46				36.3	32.2	21	7	35	3	21
G1-2	36.5	28.2	21	10	60	3	31				36.6	31	19.2	10	60	3	19
G1-3	36.4	31.7	20.1	7	40	4	55				36.5	32.2	21	10	60	3	10
G1-4	36.5	29.5	21	2	40	2	29				36.5	31	17	19	54	2	20
G1-5	35.8	30	17.1	13	54	4	40				36.3	33	18	11	63	3	21
G1-6	36.2	32	20.4	10	60	3	27				36.2	30.5	17.5	10	60	2	4
G1-7	36.4	32.8	17.8	10	44	4	45				35.6	29	16.3	8	40	2	8
G1-8	36.6	34.8	24.5	3	30	2	40				36.6	33	17.4	27	60	2	17
G1-9	36.3	27	17	6	36	3	31				36.4	28	17	6	40	3	17
G1-10	36.2	30	20	28	75	4	52				36.3	33.1	18.6	28	60	2	17
G1-11	36.4	28.8	18.8	5	20	3	17				34.5	31.1	19.8	5	20	2	6
G1-12	36.3	32.2	21.9	8	45	3	50				36.3	30.9	20	11	42	3	25
G1-13	36.4	33	21	5	35	3	38				36.4	31.8	20.5	5	35	3	35
G1-14	36.3	28.8	1	5	44	3	46				36.3	31	1	8	42	2	17
G1-15	36.2	31.2	18.7	10	50	3	28				36.2	30.9	18	9	39	2	2
G1-16	36.4	29.5	23.5	10	40	4	50				36.2	30.9	23.1	10	60	3	38
G1-17	36.4	32	23	15	70	5	93				35.5	32.9	22.5	15	65	3	24
G1-18	36.5	28.4	16.6	8	51	4	54				36.5	31.4	18	8	50	3	10
G1-19	36.3	31.1	18.6	6	40	3	67				36.4	32	15.4	8	43	3	64
G1-20	36.1	33.1	20	7	40	3	44				36.3	33.1	19.9	7	45	3	42
G1-21	36.4	31.9	20.6	6	40	3	45				35.2	31	18.1	10	45	2	9
G1-22	36.3	32.9	21	12	45	3	62				36	33	19.8	12	45	2	11
	group2										group2
	Drug off										Drug on
Group 2 pt no.	Body tem	Lt hand tem (before cold presuure)	Lt hand tem (after cold pressure)	Time to cold pain	Duration of dipping in cold water	H & Y	UPDRS3				Body tem	Lt hand tem (before cold presuure)	Lt hand tem (after cold pressure)	Time to cold pain	Duration of dipping in cold water	H & Y	UPDRS3
G2-1	36.3	30.8	20.1	10	65	3	37				36.3	32	20	10	46	2	16
G2-2	36.4	28.6	19.8	15	40	4	35				36.4	31.5	20	8	38	3	13
G2-3	36.4	31.2	18.7	13	50	2	34				36.2	30.8	17	16	54	2	29
G2-4	36.6	32.9	17.3	8	56	4	65				36.3	32	16	9	52	2	26
G2-5	36.4	31	18	13	59	4	41				36.5	31.1	19.5	16	56	4	27
G2-6	36.4	31	20	13	55	2	19				36.2	30.5	21	12	45	2	7
G2-7	36.4	32	20	6	40	2	23				36.4	33	20	10	35	2	9
G2-8	36.5	31	23	10	50	3	57				36.2	29.7	18	9	50	3	12
G2-9	36.2	31.6	16	5	30	4	64				35.6	32.2	18.8	10	45	4	58
G2-10	36.4	31.4	20.1	6	40	4	53				35.8	30.5	17	6	40	3	27
G2-11	36.2	29	18	5	45	3	34				36.2	32	17	10	44	3	25
G2-12	36.4	28.9	20	10	40	4	37				36.3	31	17.9	8	50	4	40
G2-13	36.4	32	19	6	40	3	42				36.3	31.1	17.6	7	45	2	25
G2-14	36.4	32.7	19	5	50	2	23				36.4	30.5	18	5	50	2	19
G2-15	36.2	31.8	19.8	14	55	4	68				36.4	32.6	19.8	14	48	3	30
G2-16	36.1	32	17	3	35	2	46				36.2	31.4	15.8	5	45	2	10
G2-17	36.2	30	21	9	40	3	50				36.4	30.1	22	9	40	3	48
G2-18	36.2	32	18.7	6	40	3	27				36.2	32.4	19.2	5	40	2	14
