# Supplementary material for: Changes in conditioned pain modulation using anti-Parkinson drugs in patients with Parkinson's disease
Source: eNeurologicalSci. 2025 Jul 14;40:100574. doi: 10.1016/j.ensci.2025.100574 (PMC12302181; doi:10.1016/j.ensci.2025.100574)
Supplement: Supplementary material 3 — EU Data-3: Changes in cutaneous silent period latencies in group 1 (Drug on/off, Cold pressure on/off states). [file mmc3.csv]

Before cold pressure	Drug off						Drun on
Group 1 pt no.	onset of CSP	end of CSP	CSP duration				onset of CSP	end of CSP	CSP duration
G1-1	36.3	178.8	142.5				31.8	181.8	150
G1-2	33.6	179.4	145.8				35.4	198.6	163.2
G1-3	68.4	154.8	86.4				51.3	151.2	99.9
G1-4	44.1	162	117.9				58.8	168	109.5
G1-5	39.3	222.9	183.6				30.3	234.3	204.6
G1-6	62.4	139.5	77.1				65.4	139.5	74.1
G1-7	79.8	153	73.2				75.6	163.8	88.2
G1-8	87	142.5	55.5				82.2	134.1	51.9
G1-9	95.7	185.7	90				86.7	170.7	84
G1-10	81.6	146.4	64.8				69.9	153	83.1
G1-11	66.3	133.5	67.2				68.4	157.1	98.7
G1-12	40.5	129	88.5				40.8	174.6	133.8
G1-13	26.1	124.5	98.4				48	129.3	81.3
G1-14	88.8	146.4	57.6				83.4	147.9	64.5
G1-15	59.1	149.1	90				73.5	135.6	63.1
G1-16	45	171.3	126.3				40.8	178.2	137.4
G1-17	57	144.4	137.4				51.3	171	119.7
G1-18	70.8	137.7	66.9				71.1	132.6	61.5
G1-19	23.1	107.7	84.6				42	156.3	114.3
G1-20	68.7	167.4	98.7				70.2	154.8	84.6
G1-21	74.1	157.2	83.1				69.3	153	83.7
G1-22	81.6	180.9	99.3				71.1	184.5	113.4
During cold pressure	Drug off						Drug on
Group 1 pt no.	onset of CSP	end of CSP	CSP duration				onset of CSP	end of CSP	CSP duration
G1-1	49.8	182.4	132.6				55.2	156	100.8
G1-2	35.4	168.6	133.2				39.6	184.5	144.9
G1-3	69.3	151.8	82.5				76.5	146.7	70.2
G1-4	53.4	147	93.6				65.7	158.1	92.4
G1-5	45.5	201.9	156.3				37.5	190.8	153.3
G1-6	61.8	133.2	71.4				89.4	159.2	49.8
G1-7	79.8	148.2	68.4				88.2	150.9	62.7
G1-8	75	119.7	44.7				79.8	128.1	48.3
G1-9	100.5	181.5	81				97.5	153	55.5
G1-10	93	133.5	40.5				73.8	144.6	70.8
G1-11	78.9	138.9	60				63.5	149.1	85.5
G1-12	31.8	116.7	84.9				39.9	151.8	111.9
G1-13	42.9	133	80.1				63	123.6	60.6
G1-14	75.9	131.7	55.8				85.2	130.2	45
G1-15	60.3	137.7	77.4				73.8	132.8	59
G1-16	41.7	142.2	100.5				42.3	116.7	116.7
G1-17	76.2	209.1	132.9				76.8	163.2	86.4
G1-18	69.8	135.9	66.9				74.4	130.8	56.4
G1-19	23.1	96.3	73.2				58.5	150.6	92.1
G1-20	73.2	165.6	92.4				73.2	135.9	62.7
G1-21	83.1	155.4	72.3				58.5	119.4	60.9
G1-22	80.4	167.4	87				70.5	163.8	93.3
