# Supplementary material for: Changes in conditioned pain modulation using anti-Parkinson drugs in patients with Parkinson's disease
Source: eNeurologicalSci. 2025 Jul 14;40:100574. doi: 10.1016/j.ensci.2025.100574 (PMC12302181; doi:10.1016/j.ensci.2025.100574)
Supplement: Supplementary material 4 — EU Data-4: Changes in NRS in group 1 (Drug on/off, Cold pressure on/off states). [file mmc4.csv]

Change of NRS in group 1	Drug off	Drug off			Drug on	Drug on
	Before cold pressure	During cold pressure			Before cold pressure	During cold pressure
Group 1 pt no.	Rt hand NRS	Rt hand NRS			Rt hand NRS	Rt hand NRS
G1-1	6	8			8	6
G1-2	7	7			9	9
G1-3	8	7			9	7
G1-4	10	9			10	9
G1-5	8	8			8	7
G1-6	3	2			4	3
G1-7	9.5	10			10	10
G1-8	9	10			9	8
G1-9	9	6			10	8
G1-10	8	7			10	10
G1-11	7	8			8	8
G1-12	6	8			8	8
G1-13	10	10			9	6
G1-14	7	8			9	7
G1-15	4	4			4	6
G1-16	9	9			6	6
G1-17	8	7			7	4
G1-18	5	5			10	9
G1-19	10	5			10	5
G1-20	7	9			7	7
G1-21	8	5			7	4
G1-22	8	6			7	6
