# Supplementary material for: Changes in conditioned pain modulation using anti-Parkinson drugs in patients with Parkinson's disease
Source: eNeurologicalSci. 2025 Jul 14;40:100574. doi: 10.1016/j.ensci.2025.100574 (PMC12302181; doi:10.1016/j.ensci.2025.100574)
Supplement: Supplementary material 5 — EU Data-5: Changes in cutaneous silent period scores in group 2 (Drug on/off, Cold pressure on/off states). [file mmc5.csv]

Change of CSP score in group 2	Drug off				Drug on
Group 2	Before cold pressure	During cold pressure			Before cold pressure	Durin cold pressure
G2-1	1	1			3	3
G2-2	1	0.5			1	0.5
G2-3	2	1			3	1
G2-4	3	3			3	1
G2-5	3	0			3	2
G2-6	3	2			2	1
G2-7	1	1			3	3
G2-8	0.5	0			3	2
G2-9	2	0.5			1	0.5
G2-10	2	0			3	2
G2-11	0.5	0.5			1	1
G2-12	1	3			3	1
G2-13	3	3			3	3
G2-14	3	3			3	1
G2-15	1	1			3	0
G2-16	3	1			3	3
G2-17	3	3			3	2
G2-18	3	3			3	3
