# Supplementary material for: Changes in conditioned pain modulation using anti-Parkinson drugs in patients with Parkinson's disease
Source: eNeurologicalSci. 2025 Jul 14;40:100574. doi: 10.1016/j.ensci.2025.100574 (PMC12302181; doi:10.1016/j.ensci.2025.100574)
Supplement: Supplementary material 6 — EU Data-6: Changes in NRS in group 2 (Drug on/off, Cold pressure on/off states). [file mmc6.csv]

Change of NRS in group 2	Drug off			Drug on
Group 2	Before cold pressure	During cold pressure		Before cold pressure	During cold pressure
G2-1	6	5		8	7
G2-2	8	8		10	10
G2-3	6	5		5	5
G2-4	5	4		6	4
G2-5	7	6		10	10
G2-6	9	8		7	6
G2-7	6	4		6	5
G2-8	8	8		6	8
G2-9	8	7		9	7
G2-10	7	6		7	7
G2-11	8	7		9	8
G2-12	9	8		7	5
G2-13	6	7		7	7
G2-14	9	9		9	9
G2-15	5	5		5	5
G2-16	8	7		9	8
G2-17	7	6		7	5
G2-18	10	10		9	8
